# Supplementary material for: Time-to-Event Analysis of Factors Influencing Delay in Discharge from a Subacute Complex Discharge Unit during the First Year of the Pandemic (2020) in an Irish Tertiary Centre Hospital
Source: Healthcare (Basel). 2023 Feb 20;11(4):627. doi: 10.3390/healthcare11040627 (PMC9956250; doi:10.3390/healthcare11040627)
Supplement: Supplementary file 1 [file healthcare-11-00627-s001.zip]

Archive with 3 entries (3 files):
- Figure S1.tif
- Figure S2.tif
- Supplementary File S3-STROBE-checklist.pdf
